# Supplementary material for: Impact of Microtopography and Neighborhood Effects on Individual Survival Across Life History Stages
Source: Plants (Basel). 2024 Nov 15;13(22):3216. doi: 10.3390/plants13223216 (PMC11598057; doi:10.3390/plants13223216)
Supplement: Supplementary file 1 [file plants-13-03216-s001.zip]

Archive with 1 entries (1 files):
- plants-1007supplementary files.pdf
